# Supplementary material for: An Apoplastic Defensin of Wheat Elicits the Production of Extracellular Polysaccharides in Snow Mold
Source: Plants (Basel). 2021 Aug 5;10(8):1607. doi: 10.3390/plants10081607 (PMC8400062; doi:10.3390/plants10081607)
Supplement: Supplementary file 1 [file plants-10-01607-s001.zip]

Archive with 1 entries (1 files):
- plants-1323592-supplementary.pdf
